# Supplementary material for: Unraveling the Impact of Acetylation Patterns in Chitosan Oligomers on Cu2+ Ion Binding: Insights from DFT Calculations
Source: Int J Mol Sci. 2023 Sep 7;24(18):13792. doi: 10.3390/ijms241813792 (PMC10531048; doi:10.3390/ijms241813792)
Supplement: Supplementary file 1 [file ijms-24-13792-s001.zip]

Archive with 2 entries (2 files):
- geometry_optimized_structures.zip
- ijms-2550372-supplementary.pdf
